# Supplementary material for: Stiffness-Controlled Hydrogels for 3D Cell Culture Models
Source: Polymers (Basel). 2022 Dec 17;14(24):5530. doi: 10.3390/polym14245530 (PMC9786583; doi:10.3390/polym14245530)
Supplement: Supplementary file 1 [file polymers-14-05530-s001.zip]

Archive with 1 entries (1 files):
- polymers-1990413-supplementary.pdf
